# Supplementary material for: Myocardial Fibrosis in Cardiovascular Disease: An Integrative Biomarker–Imaging Framework Linking Molecular Mechanisms to Structural Phenotypes
Source: J Clin Med. 2026 May 13;15(10):3742. doi: 10.3390/jcm15103742 (PMC13207939; doi:10.3390/jcm15103742)
Supplement: Supplementary file 1 [file jcm-15-03742-s001.zip]

Archive with 1 entries (1 files):
- jcm-4263386-supplementary.pdf
